# Supplementary material for: A Brief Analysis of Proteomic Profile Changes during Zebrafish Regeneration
Source: Biomolecules. 2021 Dec 27;12(1):35. doi: 10.3390/biom12010035 (PMC8773715; doi:10.3390/biom12010035)
Supplement: Supplementary file 1 [file biomolecules-12-00035-s001.zip]

Archive with 1 entries (1 files):
- biomolecules-1451006-supplementary.xlsx
