# Supplementary material for: A Brief Analysis of Proteomic Profile Changes during Zebrafish Regeneration
Source: Biomolecules. 2021 Dec 27;12(1):35. doi: 10.3390/biom12010035 (PMC8773715; doi:10.3390/biom12010035)
Supplement: Supplementary file 1 [file biomolecules-12-00035-s001.zip › biomolecules-1451006-supplementary.xlsx]

## Sheet: Sheet1
Supplementary Table 1. Extracted data and characteristics of the included studies
Study	N of differential proteins	Proteomic methods	Sample		Deregulated protein
			Stage	Tissue	Protein name	Family	Function
Lim et al, 2016	12	2D-DIGE	Adult	Brain	Glyceraldehyde-3-phosphate dehydrogenase	Glyceraldehyde-3-phosphate dehydrogenase	Glycolysis, gluconeogenesis and pentose phosphate pathway
[15]					Follistatin-A	Follistatins	Development and cell cycle control
Mascot Server, MascotScience against NCBI database					Probable E3 ubiquitin protein ligase	Deltex	Protein folding and processing
					Cysteine-rich motor neuron 1 protein	Cysteine-rich motor neuron proteins	Development and cell cycle control
					Fibulin-1	Fibulins	Cytoskeleton and structure
					Zinc finger protein draculin	Zinc finger proteins	Stress response
					LIM/homeobox protein Lhx1	LIM/homeobox proteins	Development and cell cycle control
					LIM/homeobox protein Lhx9	LIM/homeobox proteins	Development and cell cycle control
					Metallothionein-1	Metallothionein	Metals metabolism
					Metallothionein-2	Metallothionein	Metals metabolism
					Wnt Inhibitory factor 1	Wnt inhibitory factor	Development and cell cycle control
					Protein Wnt-2	Protein Wnt	Development and cell cycle control
Eastlake et al, 2017	28	2D-DIGE	Adult	Retina	Ictacalcin	Ictacalcins	Calcium homeostasis
[12] ProteinLynx Global Server (PLGS) 2.4 software and peptides were matched using downloaded Uniprot reference proteome for Danio rerio					Galectin	Galectins	Immune response
					Tubulin, beta 2A class IIa	Tubulins	Cytoskeleton and structure
					Tubulin beta 5	Tubulins	Cytoskeleton and structure
					Tubulin alpha 8 like 3	Tubulins	Cytoskeleton and structure
					Vimentin	Vimentins	Cytoskeleton and structure
					Actin	Actins	Cytoskeleton and structure
					Crystallin gamma S1	Crystallins, beta/gamma	Cytoskeleton and structure
					Beta B2 crystallin	Crystallins, beta/gamma	Cytoskeleton and structure
					Keratin 5	Cytoskeletal keratin	Cytoskeleton and structure
					Adenylate kinase isoenzyme 1	Adenylate kinases	Signaling, phosphorylation
					Glutathione S transferase pi 2	Glutathione transferases	Oxidative stress defense
					Predicted: Transcription co-factor	Transcription co-factor	Transcription and regulation of transcription
					Ubiquitin A 52 residue ribosomal protein fusion product 1	Ribosomal proteins	Translation and regulation of translation
					Histone H2B	Histones	Chromatin
					Fibrinogen gamma polypeptide	Fibrinogens	Blood
					Fibrinogen alpha chain	Fibrinogens	Blood
					Vitellogenin 6	Vitellogenin	Lipid metabolism
					Vitellogenin 4	Vitellogenin	Lipid metabolism
					Vitellogenin 2	Vitellogenin	Lipid metabolism
					Vitellogenin 1	Vitellogenin	Lipid metabolism
					Apolipoprotein A-Ib	Apolipoprotein	Lipid metabolism
					Apolipoprotein C-I like	Apolipoprotein	Lipid metabolism
					Serotransferrin	Transferrins	Cellular homeostasis, iron
					Fatty acid binding protein 11a	Lipid binding protein, FABP type	Lipid metabolism
					PREDICTED: fatty acid binding protein 3	Lipid binding protein, FABP type	Lipid metabolism
					Brain type fatty acid binding protein	Lipid binding protein, B-FABP type	Lipid metabolism
					Annexin A2A	Annexins	Signaling, calcium
Saxena et al, 2012	32	2D-DIGE	Adult	Fin	PREDICTED: anterior gradient protein 3 homolog	AGR	Development and cell cycle control
[14] The MS/MS peak list were analyzed using SEQUEST (Thermo proteome Discover 1.1 version 1.1.0.263) and MASCOT search engines against the Danio rerio database (IPI and Swissprot)					Superoxide dismutase (Cu-Zn)	Superoxide dismutases	Oxidative stress defense
					Cold inducible RNA-binding protein	Cold inducible RNA-binding proteins	Stress response
					Elongation factor 1-α	Elongation factors	Translation and regulation of translation
					Novel protein similar to gelsolin, like 1	Villin/gelsolin	Cytoskeleton and structure
					Heat shock cognate 71-kDa protein	Heat shock proteins	Heat shock proteins
					Tyrosine 3-monooxygenase/tryptophan 5-monooxygenase activation protein, β polypeptide like	14_3_3 proteins	Signaling, calcium
					Annexin A1a	Annexins	Signaling, calcium
					Guanine nucleotide-binding protein subunit β-2-like 1	guanine nucleotide binding proteins	signaling, GTP
					Coactosin-like 1	Coactosins	Stress response
					Peroxiredoxin 5	Peroxiredoxins	Oxidative stress defense
					Nuclear transport factor 2	Nuclear transport factors	Transport, carrier
					Fatty acid-binding protein 1b-like	Lipid binding protein, FABP type	Lipid metabolism
					Nucleoside diphosphate kinase	Nucleoside diphosphate kinase	TCA cycle
					Proteasome subunit β type	Proteasome subunits	Protein degradation, proteasome
					Muscle cofilin 2	Cofilins	Cytoskeleton and structure
					Voltage-dependent anion channel 2	VDACs	Transport, channel
					Voltage-dependent anion channel 3	VDACs	Transport, channel
					Glutathione S-transferase π	Glutathione transferases	Oxidative stress defense
					Cathepsin B	Cathepsins	Protein degradation, lysosome
					Calpain, small subunit 1a	Calpains	Protein degradation, lysosome
					Proteasome subunit α type	Proteasome subunits	Protein degradation, proteasome
					Si:dkeyp-113d7.7	Hypothetical proteins	Transcription and regulation of transcription
					Skeletal α1 actin	Actins	Cytoskeleton and structure
					Protein phosphatase 2 (formerly 2A), regulatory subunit A, β isoform	Protein phosphatases	Signaling, phosphorylation
					Zgc:92533	Zgc	Cytoskeleton and structure
					Guanine nucleotide binding protein (G protein), β polypeptide 1, like	guanine nucleotide binding proteins	signaling, GTP
					Si:dkey-77p13.2 protein	Hypothetical proteins	Nucleotide metabolism
					Protein phosphatase 1, catalytic subunit, α	Protein phosphatases	Signaling, phosphorylation
					ARP3 actin-related protein 3-like protein	Actins	Cytoskeleton and structure
					67-kDa protein	Ribosomal proteins	Translation and regulation of translation
					Sept2 protein	Septins	Cytoskeleton and structure
Rabinowitz et al, 2017	31	LC-MS/MS	Adult	Fin	Anterior gradient protein 2 homolog	AGR	Development and cell cycle control
[16] Identification and LFQ of peptides was done with MaxQuant 1.3.0.5 against the Danio rerio Swiss-Prot/TrEMB database downloaded from Uniprot on June 10, 2013.					10-formyltetrahydrofolate dehydrogenase	Aldehyde dehydrogenase	Oxidative stress defense
					Retinaldehyde dehydrogenase type 2	Aldehyde dehydrogenase	Oxidative stress defense
					Biglycan	Small leucine-rich proteoglycan (SLRP)	Cytoskeleton and structure
					Betaine-homocysteine S-methyltransferase 1	Methyltransferases	Nucleotide metabolism
					Calpain 12	Calpains	Protein degradation, lysosome
					Fatty acid binding protein 1-B.1	Lipid binding protein, FABP type	Lipid metabolism
					Fibroblast growth factor-binding protein 2a	Fibroblast growth factor-binding proteins	Development and cell cycle control
					Hyaluronan and proteoglycan link protein 1a	Hyaluronan and proteoglycan	Cytoskeleton and structure
					Glycogenin 1b	Glycogenin	Glycolysis, gluconeogenesis and pentose phosphate pathway
					Homogentisate 1,2-dioxygenase	Homogentisate dioxygenase	Amino acid metabolism
					3-keto-steroid reductase	Short-chain dehydrogenases/reductases (SDR)	Lipid metabolism
					Myelin basic protein	Myelins	Development and cell cycle control
					Mucin 5.2	Mucins	Cellular homeostasis, other
					Myosin, heavy chain 11b, smooth muscle	Myosins	Cytoskeleton and structure
					Papilin b, proteoglycan-like sulfated glycoprotein	Papilin	Cytoskeleton and structure
					Protein phosphatase 1, regulatory (inhibitor) subunit 1C	Protein phosphatases	Signaling, phosphorylation
					si:dkey-65b12.6	Hypothetical proteins	Unknown
					si:dkeyp-93a5.3	Hypothetical proteins	Protein degradation, lysosome
					Versican b	Versicans	Cytoskeleton and structure
					Vimentin	Vimentins	Cytoskeleton and structure
					zgc:136930	Zgc	Immune response
					zgc:172244	Zgc	Unknown
					Actinodin1	Aggrecan/versican proteoglycan	Cytoskeleton and structure
					Actinodin2	Aggrecan/versican proteoglycan	Cytoskeleton and structure
					Annexin	Annexins	Signaling, calcium
					Beta-carotene 15,15'-monooxygenase 1	Carotenoid oxygenase	Retinol metabolism
					Keratin 93	Cytoskeletal keratin	Cytoskeleton and structure
					Keratin 94	Cytoskeletal keratin	Cytoskeleton and structure
					Carbonic anhydrase	Carbonic anhydrases	Cellular homeostasis, CO2
					Transforming growth factor-beta-induced protein ig-h3	TGF	Development and cell cycle control
Garcia-Puig et al, 2019	36	LC-MS/MS	Adult	Heart	Fibrinogen beta chain	Fibrinogens	Blood
[1] The raw files were processed with the MaxQuant software (version 1.6.2.6a) using the built-in Andromeda Search Engine. The Danio rerio TrEMBL database downloaded from www.uniprot.org (Oct, 8th 2018) was used to search for peptides.					Spectrin beta chain, non-erythrocytic 1	Spectrins	Cytoskeleton and structure
					Microfibrillar-associated protein 2	MFAP	Blood
					Plakophilin 3b	Plakophilins	Cytoskeleton and structure
					Aconitate hydratase, mitochondrial	Aconitase/IPM isomerase	TCA cycle
					Fibronectin	Fibronectins	Cytoskeleton and structure
					Complement component c3a, duplicate 1	Complement components	Immune response
					Fibrinopeptide A	Fibrinogens	Blood
					Fructose-bisphosphate aldolase	Fructose-bisphosphate aldolases	Glycolysis, gluconeogenesis and pentose phosphate pathway
					Fibrinogen gamma chain	Fibrinogens	Blood
					Spectrin alpha, non-erythrocytic 1	Spectrins	Cytoskeleton and structure
					Plectin b	Plectins	Cytoskeleton and structure
					Inter-alpha-trypsin inhibitor heavy chain 3a	ITIH	Stress response
					Heparan sulfate proteoglycan 2	Heparan sulfate proteoglycans	Development and cell cycle control
					Histone H2B 3	Histones	Chromatin
					Myosin light chain 2	Myosins	Cytoskeleton and structure
					Collagen, type XII, alpha 1a	Collagens	Cytoskeleton and structure
					Collagen alpha-1(IV) chain	Collagens	Cytoskeleton and structure
					Elastin microfibril interfacer 1a	Elastins	Cytoskeleton and structure
					Sarcolemma-associated protein a	Sarcolemma-associated proteins	Cytoskeleton and structure
					Fibronectin 1a	Fibronectins	Cytoskeleton and structure
					Myosin, heavy chain b	Myosins	Cytoskeleton and structure
					ATP synthase subunit alpha	ATP synthase subunits	Oxidative phosphorylation
					Collagen type V alpha-1	Collagens	Cytoskeleton and structure
					Spectrin beta chain	Spectrins	Cytoskeleton and structure
					Collagen, type I, alpha 2	Collagens	Cytoskeleton and structure
					Collagen, type VI, alpha 3	Collagens	Cytoskeleton and structure
					Periostin, osteoblast specific factor	Periostins	Cytoskeleton and structure
					Collagen, type I, alpha 1	Collagens	Cytoskeleton and structure
					Myoglobin	Myosins	Cytoskeleton and structure
					Collagen, type I, alpha 3	Collagens	Cytoskeleton and structure
					Cardiac myosin light chain-1	Myosins	Cytoskeleton and structure
					Actin alpha 1, skeletal muscle a	Actins	Cytoskeleton and structure
					Collagen, type VI, alpha 1	Collagens	Cytoskeleton and structure
					Collagen, type VI, alpha 4a	Collagens	Cytoskeleton and structure
					Desmin a	Cytoskeletal keratin	Cytoskeleton and structure
Ma et al, 2018	153	LC-MS/MS	Adult	Heart	Succinate dehydrogenase/fumarate reductase iron-sulfur protein	Succinate dehydrogenases	Oxidative phosphorylation
[11] Raw MS files were processed using the MaxQuant (ver. 1.3.0.5) against a database with forward and reversed UniProt Danio rerio protein sequences, downloaded from www.uniprot.org (2015.3).					Non-specific serine/threonine protein kinase	Serine/threonine protein kinases	Development and cell cycle control
					Enoyl-CoA hydratase	Enoyl-CoA hydratase/isomerase	Lipid metabolism
					Protein disulfide-isomerase A2	Protein disulfide isomerases	Protein folding and processing
					Hemoglobin subunit alpha	Globins	Blood
					Zgc:112265	Zgc	Unknown
					Apolipoprotein C2	Apolipoproteins	Lipid metabolism
					Creatine kinase, mitochondrial 2a (sarcomeric)	Creatine kinase	Glycolysis, gluconeogenesis and pentose phosphate pathway
					Peptidylprolyl isomerase Fb	Peptidylprolyl isomerase	Amino acid metabolism
					si:dkey-114d20.1	Hypothetical proteins	Unknown
					Chloride intracellular channel protein 2	Chloride channel	Transport, channel
					Sb:cb37	Protease inhibitor I39 (alpha-2-macroglobulin)	Protein degradation, lysosome
					Serpin peptidase inhibitor, clade B (ovalbumin), member 1,-like 4	Peptidases	Protein degradation, lysosome
					60S ribosomal protein L31	Ribosomal proteins	Translation and regulation of translation
					Dipeptidyl peptidase 2	Peptidases	Protein degradation, lysosome
					Sex hormone-binding globulin	Sex hormone-binding globulin	Lipid metabolism
					Ankyrin repeat domain-containing protein 40	Ankyrin repeat proteins	Unknown
					60S ribosomal protein L18a	Ribosomal proteins	Translation and regulation of translation
					Hemoglobin subunit beta-2	Globins	Blood
					Carbonic anhydrases	Carbonic anhydrases	Cellular homeostasis, CO2
					Cardiac myosin light chain-1	Myosins	Cytoskeleton and structure
					ATP-dependent Clp protease proteolytic subunit 3, chloroplastic	Peptidases	Protein degradation, lysosome
					Nucleobindin-1	Nucleobindins	Cellular homeostasis, Calcium
					si:ch211-14a17.10	Hypothetical proteins	Protein degradation, lysosome
					Myosin heavy chain 7	Myosins	Cytoskeleton and structure
					NADH dehydrogenase [ubiquinone] 1 alpha subcomplex subunit 6	NADH dehydrogenases	Oxidative phosphorylation
					ELAV-like protein	RNA-binding proteins	mRNA processing
					NADH dehydrogenase [ubiquinone] 1 alpha subcomplex subunit 2	NADH dehydrogenases	Oxidative phosphorylation
					Glutaredoxin-3	Glutaredoxins	Metals metabolism
					Mitochondrial import inner membrane translocase subunit Tim8 A	Small Tim	Stress response
					Prolyl 4-hydroxylase subunit alpha-2	P4HA	Cytoskeleton and structure
					Ubiquitin thioesterase OTUB1	Ubiquitin thioesterases	Protein degradation, proteasome
					Golgin subfamily A member 2	GOLGA	Development and cell cycle control
					Annexin A2	Annexins	Signaling, calcium
					40S ribosomal protein S21	Ribosomal proteins	Translation and regulation of translation
					Tensin 1b	PTEN phosphatase proteins	Cytoskeleton and structure
					Myosin Light Chain 7	Myosins	Cytoskeleton and structure
					Lymphocyte cytosolic protein 1	L-plastins	Cytoskeleton and structure
					Metadherin a	Metadherins	Cytoskeleton and structure
					Actin-related protein 2/3 complex subunit 1B	Actins	Cytoskeleton and structure
					zgc:171719	Zgc	Cytoskeleton and structure
					Coactosin-like 1	Coactosins	Stress response
					Integrin beta	Integrins	Cytoskeleton and structure
					Fibrinogen alpha chain	Fibrinogens	Blood
					Fibronectin 1a	Fibronectins	Cytoskeleton and structure
					High density lipoprotein-binding protein b	HD lipoprotein-binding proteins	lipid metabolism
					Translationally-controlled tumor protein	TCTP	Cellular homeostasis, Calcium
					PREDICTED: lysosome-associated membrane glycoprotein 1	LAMP	Immune response
					Coronin-1C-A	Actins	Cytoskeleton and structure
					Eukaryotic translation initiation factor 2 subunit 1	Elongation factors	Translation and regulation of translation
					Fibrinogen gamma chain	Fibrinogens	Blood
					RNA helicase	Helicases	Transcription and regulation of transcription
					Galectin	Galectins	Immune response
					Mitochondrial import inner membrane translocase subunit Tim13	Small Tim	Stress response
					Methionine aminopeptidase 2	Peptidases	Protein degradation, lysosome
					Vitronectin b	Vitronectins	Immune response
					Cathepsin X	Cathepsins	Protein degradation, lysosome
					Complement component 9	Complement components	Immune response
					EF-hand domain family, member D2	EF-hand	Signaling, calcium
					Serine/threonine kinase receptor-associated protein	Serine/threonine protein kinases	Development and cell cycle control
					Fibrinogen beta chain	Fibrinogens	Blood
					40S ribosomal protein S11	Ribosomal proteins	Translation and regulation of translation
					Coatomer subunit delta	Adaptor complexes medium subunits	Amino acid metabolism
					Calcium uniporter protein, mitochondrial	Calcium uniporter proteins	Transport, channel
					SAP domain-containing ribonucleoprotein	SAP domain	mRNA processing
					Natriuretic peptide B	natriuretic peptide	Development and cell cycle control
					Heterogeneous nuclear ribonucleoprotein A/Bb	hnRNPAB	Transcription and regulation of transcription
					Far upstream element (FUSE)-binding protein 1	FUSE	Transcription and regulation of transcription
					Acetyl-coenzyme A synthetase	Acetyl-coenzyme synthetases	TCA cycle
					Na(+)/H(+) exchange regulatory cofactor NHE-RF1	NHERF	Signaling, other
					Fibulin-1	Fibulins	Cytoskeleton and structure
					Stathmin 1a	Stathmins	Cytoskeleton and structure
					Lysozyme	Lysozymes	Protein degradation, lysosome
					Serine/threonine-protein phosphatase 4 catalytic subunit B	Protein phosphatases	Signaling, phosphorylation
					Cathepsin B	Cathepsins	Protein degradation, lysosome
					Ribosomal protein S6 kinase alpha-6	Ribosomal proteins	Translation and regulation of translation
					Cathepsin D	Cathepsins	Protein degradation, lysosome
					Death-associated protein 3	Ribosomal proteins	Translation and regulation of translation
					Complement component C3A	Complement components	Immune response
					78 kDa glucose-regulated protein	Heat shock proteins	Heat shock proteins
					Ataxin 2-like	Ataxins	Cytoskeleton and structure
					Caveolae-associated protein 1b	CAVIN	Transcription and regulation of transcription
					Lamin A	Lamins	Chromatin
					Glutathione S-transferase mu tandem duplicate 3	Glutathione transferases	Oxidative stress defense
					Hexokinase	Hexokinases	Glycolysis, gluconeogenesis and pentose phosphate pathway
					Nucleoside diphosphate kinase	Nucleoside diphosphate kinase	TCA cycle
					Myosin, heavy chain 14, non-muscle	Myosins	Cytoskeleton and structure
					zgc:153867	Zgc	Cytoskeleton and structure
					NSFL1 cofactor p47	NSFL	Protein degradation, proteasome
					TNF receptor-associated protein 1	TNF receptors	Immune response
					IQ motif-containing GTPase-activating protein 1	IQ motifs	Cytoskeleton and structure
					Charged multivesicular body protein 4c	SNF7	Transport, other
					Peroxiredoxin 4	Peroxiredoxins	Oxidative stress defense
					Lipid phosphate phosphohydrolase 1	Lipid phosphohydrolases	Lipid metabolism
					Phosphatidylinositol transfer protein, beta	Phosphatidylinositol transfer proteins	Transport, other
					NADH-ubiquinone oxidoreductase chain 3	NADH oxidoreductases	Oxidative phosphorylation
					Protein scribble homolog	Protein scribble	Development and cell cycle control
					Ubiquitin-associated protein 2a	Ubiquitin-associated proteins	Protein degradation, proteasome
					Mitochondrial import inner membrane translocase subunit TIM44	Small Tim	Stress response
					Collagen, type XII, alpha 1a	Collagens	Cytoskeleton and structure
					Dipeptidyl peptidase 3	Peptidases	Protein degradation, lysosome
					40S ribosomal protein S14	Ribosomal proteins	Translation and regulation of translation
					Nuclear pore complex protein Nup93	Nucleoporin interacting component (NIC)	Transport, other
					Collagen, type I, alpha 1	Collagens	Cytoskeleton and structure
					Cysteine and glycine-rich protein 1	Cysteine and glycine-rich protein	Cytoskeleton and structure
					RuvB-like 2	RuvB	Chromatin
					Aminopeptidase B	peptidase M1	Metals metabolism
					Thioredoxin	Thioredoxins	Transport, other
					Protein DDI1 homolog 2	DDI1	Protein degradation, proteasome
					Cofilin 1	Cofilins	Cytoskeleton and structure
					Cathepsin La	Cathepsins	Protein degradation, lysosome
					Protein S100	Calcium binding proteins	Signaling, calcium
					60S acidic ribosomal protein P2	Ribosomal proteins	Translation and regulation of translation
					Eukaryotic translation initiation factor 6	Translation initiation factors	Translation and regulation of translation
					40S ribosomal protein S18	Ribosomal proteins	Translation and regulation of translation
					zgc:55573	Zgc	Translation and regulation of translation
					Keratin, type II cytoskeletal 8	Cytoskeletal keratin	Cytoskeleton and structure
					Calreticulin	Calreticulins	protein folding and processing
					Profilin-1	Profilins	Cytoskeleton and structure
					Keratin, type I cytoskeletal 18	Cytoskeletal keratin	Cytoskeleton and structure
					Reticulocalbin 1, EF-hand calcium-binding domain	Retinol-binding proteins	Cellular homeostasis, other
					NOL1/NOP2/Sun domain family member 2	RsmB/NOP	Translation and regulation of translation
					Ribosomal Protein L10	Ribosomal proteins	Translation and regulation of translation
					Ribosomal Protein L23	Ribosomal proteins	Translation and regulation of translation
					Ribosomal Protein L19	Ribosomal proteins	Translation and regulation of translation
					Phospholipase B-like 1	Phospholipases	Lipid metabolism
					Bridging integrator 2b	Bridging integrator	Cytoskeleton and structure
					40S ribosomal protein S25	Ribosomal proteins	Translation and regulation of translation
					zgc:114188	Zgc	Translation and regulation of translation
					Creatine kinase	Creatine kinase	Glycolysis, gluconeogenesis and pentose phosphate pathway
					SH3-domain kinase-binding protein 1	SH3-domain kinase-binding protein	Cytoskeleton and structure
					Keratin, type II cytoskeletal 5	Cytoskeletal keratin	Cytoskeleton and structure
					Anamorsin	Anamorsins	Development and cell cycle control
					Nucleophosmin	Nucleophosmins	Chromatin
					Heme oxygenase	Heme oxygenase	Blood
					Nodal modulator	Nodal modulator	Signaling, other
					Procollagen-lysine,2-oxoglutarate 5-dioxygenase 2	Procollagen lysine dioxygenase	Cytoskeleton and structure
					Cytochrome c oxidase assembly factor 7	COX subunits	Oxidative phosphorylation
					Eukaryotic peptide chain release factor subunit 1	Eukaryotic release factor	Amino acid metabolism
					Methylthioribulose-1-phosphate dehydratase	MtnB	Amino acid metabolism
					Serine/threonine-protein phosphatase 2A 55 kDa regulatory subunit B delta isoform	Protein phosphatases	Signaling, phosphorylation
					Thioredoxin reductase 2, mitochondrial	Thioredoxins	Oxidative stress defense
					Nascent polypeptide-associated complex subunit alpha	Nascent polypeptide-associated complexes	Protein folding and processing
					Adenylyl cyclase-associated protein 2	CAP	Cytoskeleton and structure
					Leucine-rich repeat flightless-interacting protein 1	LRRFIP	Transcription and regulation of transcription
					Oxygen-dependent coproporphyrinogen-III oxidase, mitochondrial	Aerobic coproporphyrinogen-III oxidase	Blood
					Serine hydroxymethyltransferase, cytosolic	SHMT	Amino acid metabolism
					Hypoxia up-regulated protein 1	Heat shock proteins	Heat shock proteins
Nolte et al, 2015	30	SILAC	Adult	Fin	Collagen, type I, alpha 2	Collagens	Cytoskeleton and structure
[13] Raw files was processed using MaxQuant (1.4.1.2) and the implemented Andromeda search engine. For protein assignment ESI-MS/MS fragmentation spectra were correlated to the Uniprot zebrafish database					Collagen type X alpha 1	Collagens	Cytoskeleton and structure
					Collagen, type I, alpha 1	Collagens	Cytoskeleton and structure
					Collagen, type VI, alpha 3	Collagens	Cytoskeleton and structure
					Collagen, type I, alpha 1b	Collagens	Cytoskeleton and structure
					si:ch211-106k22.1	Hypothetical proteins	Cytoskeleton and structure
					Collagen, type VI, alpha 4a	Collagens	Cytoskeleton and structure
					Periostin, osteoblast specific factor	Periostins	Cytoskeleton and structure
					Tenascin-W	Tenascins	Cytoskeleton and structure
					Keratin, type II cytoskeletal 8	Cytoskeletal keratin	Cytoskeleton and structure
					Keratin, type I cytoskeletal 18	Cytoskeletal keratin	Cytoskeleton and structure
					Histone H2A	Histones	Chromatin
					Actinodin1	Aggrecan/versican proteoglycan	Cytoskeleton and structure
					Laminin, alpha 4	Laminins	Cytoskeleton and structure
					zgc:195633	Zgc	Chromatin
					Caveolae-associated protein 1b	CAVIN	Transcription and regulation of transcription
					Lamin A	Lamins	Chromatin
					Lamin B2	Lamins	Chromatin
					Spectrin alpha, non-erythrocytic 1	Spectrins	Cytoskeleton and structure
					Annexin	Annexins	Signaling, calcium
					Scinla protein	Villin/gelsolin	Cytoskeleton and structure
					Actin, cytoplasmic 2	Actins	Cytoskeleton and structure
					Keratin 15	Cytoskeletal keratin	Cytoskeleton and structure
					Adenylyl cyclase-associated protein	CAP	Cytoskeleton and structure
					Actinin, alpha 1	Actins	Cytoskeleton and structure
					anxa1a	Annexins	Signaling, calcium
					Keratin 4	Cytoskeletal keratin	Cytoskeleton and structure
					Keratin 5	Cytoskeletal keratin	Cytoskeleton and structure
					zgc:92533	Zgc	Cytoskeleton and structure
					zgc:136930	Zgc	Cytoskeleton and structure
Westman-Brinkmalm et al, 2011	181	SILAC	Adult	Fin	60S acidic ribosomal protein P1	Ribosomal proteins	Translation and regulation of translation
[3] The MaxQuant software (version 1.0.13.13, http://www.maxquant.org/) and the Mascot software (version 2.3.0, Matrix Science Ltd) were used for data analysis. Database search was performed in MaxQuant against the zebrafish IPI, version 3.67					14-3-3 protein gamma-1	14_3_3 proteins	Development and cell cycle control
					Spectrin alpha, non-erythrocytic 1	Spectrins	Cytoskeleton and structure
					LOC794187	Hypothetical proteins	Signaling, other
					LOC573578	Hypothetical proteins	Signaling, other
					40S ribosomal protein S15a	Ribosomal proteins	Translation and regulation of translation
					40S ribosomal protein S23	Ribosomal proteins	Translation and regulation of translation
					40S ribosomal protein SA	Ribosomal proteins	Translation and regulation of translation
					Keratin 15	Cytoskeletal keratin	Cytoskeleton and structure
					Proteasome 26S subunit, ATPase 3	Proteasome subunits	Protein degradation, proteasome
					LOC557217	Hypothetical proteins	Unknown
					60S acidic ribosomal protein P2	Ribosomal proteins	Translation and regulation of translation
					60S ribosomal protein L15	Ribosomal proteins	Translation and regulation of translation
					60S ribosomal protein L18	Ribosomal proteins	Translation and regulation of translation
					Carboxylic ester hydrolase	Carboxylic hydrolases	Lipid metabolism
					acidic leucine-rich nuclear phosphoprotein 32 family member E	ANP32	Transcription and regulation of transcription
					Acot9 protein	Acyl-CoA thioesterase	TCA cycle
					actin related protein 2/3 complex, subunit 5A	Actins	Cytoskeleton and structure
					actin-related protein 2-B	Actins	Cytoskeleton and structure
					aflatoxin B1 aldehyde reductase member 2	aldehyde reductases	oxidative stress defense
					Alcohol dehydrogenase [NADP+] B	alcohol dehydrogenases	oxidative stress defense
					aspartate aminotransferase 2a	aminotransferases	TCA cycle
					ATP synthase, H+ transporting, mitochondrial F0 complex, subunit E-like	ATP synthase subunits	oxidative phosphorylation
					ATPase, Ca++ transporting, cardiac muscle, slow twitch 2b	Ca++ transporting ATPase subunits	transport, ATP dependent
					ATPase, Na+/K+ transporting, alpha 3a polypeptide	Na+/K+ transporting ATPase subunits	transport, ATP dependent
					ba1 globin, like	globins	blood
					brain creatine kinase	creatine kinase	glycolysis, gluconeogenesis and pentose phosphate pathway
					cadherin 1, epithelial	cadherins	Cytoskeleton and structure
					calcium-binding protein 39-like	calcium binding proteins	signaling, calcium
					calpain 1, large subunit	calpains	protein degradation, lysosome
					carbonic anhydrase	Carbonic anhydrases	Cellular homeostasis, CO2
					cell division control protein 42 homolog isoform 1	CDC42	Development and cell cycle control
					Cellular nucleic acid-binding protein	Cellular nucleic acid-binding protein	Transcription and regulation of transcription
					claudin-7-B	Claudins	Cytoskeleton and structure
					coatomer subunit epsilon	Adaptor complexes medium subunits	Amino acid metabolism
					complement component c3b	Complement components	Immune response
					complement component c3c	Complement components	Immune response
					COP9 signalosome complex subunit 6	CSN6	Development and cell cycle control
					cytochrome c oxidase subunit Vaa	COX subunits	oxidative phosphorylation
					cytochrome c oxidase subunit VIa polypeptide 1	COX subunits	oxidative phosphorylation
					cytochrome c oxidase, subunit VIIa 2	COX subunits	oxidative phosphorylation
					Decorin	Decorins	Cytoskeleton and structure
					D-dopachrome tautomerase	MIF	Development and cell cycle control
					dihydropyrimidinase-related protein 2	dihydropyrimidinases	signaling, other
					dipeptidyl peptidase 1	Peptidases	Protein degradation, lysosome
					dolichyl-diphosphooligosaccharide-protein glycosyltransferase subunit 1	OST1	Translation and regulation of translation
					dolichyl-diphosphooligosaccharide-protein glycosyltransferase subunit DAD1	OST1	Translation and regulation of translation
					EH domain-containing protein 2	EHD	Signaling, other
					Eukaryotic translation elongation factor 1 beta 2	Elongation factors	Translation and regulation of translation
					fatty acid-binding protein, heart	lipid binding protein, FABP type	lipid metabolism
					Glycerol-3-phosphate dehydrogenase 2	GAPDHs	glycolysis, gluconeogenesis and pentose phosphate pathway
					hemoglobin subunit beta-2	globins	blood
					heterogeneous nuclear ribonucleoprotein D-like	ribonucleoproteins	mRNA processing
					heterogeneous nuclear ribonucleoprotein Q	ribonucleoproteins	mRNA processing
					High density lipoprotein-binding protein	HD lipoprotein-binding proteins	lipid metabolism
					Heterogeneous nuclear ribonucleoprotein A0	ribonucleoproteins	mRNA processing
					hypothetical protein LOC393282	Hypothetical proteins	Translation and regulation of translation
					hypothetical protein LOC406277	Hypothetical proteins	Translation and regulation of translation
					hypothetical protein LOC445037	Hypothetical proteins	blood
					hypothetical protein LOC497166	Hypothetical proteins	blood
					hypothetical protein LOC677758	Hypothetical proteins	Translation and regulation of translation
					NAD-dependent protein deacetylase sirtuin-1	Sirtuins	Development and cell cycle control
					Immunoglobulin binding protein	heat shock proteins	heat shock proteins
					insulin-like growth factor 2 mRNA-binding protein 3	insulin-like growth factors	immune response
					integrin, beta 4	Integrins	Cytoskeleton and structure
					interleukin enhancer-binding factor 2 homolog	interleukin enhancer binding factors	immune response
					isocitrate dehydrogenase [NADP], mitochondrial	isocitrate dehydrogenases	TCA cycle
					junction plakoglobin-like	globins	cytoskeleton and structure
					Lamin A	Lamins	Chromatin
					Lamin B1	Lamins	Chromatin
					lamin-B2	Lamins	Chromatin
					L-lactate dehydrogenase A chain	Lac_mal_DH; L-lactate/malate dehydrogenase	TCA cycle
					LOC553451 protein	Hypothetical proteins	signaling, other
					microsomal glutathione S-transferase-like	Glutathione transferases	Oxidative stress defense
					myosin regulatory light chain 12B	Myosins	Cytoskeleton and structure
					myotrophin	Myotropins	Cytoskeleton and structure
					Na+/K+ ATPase beta subunit isoform 1	Na+/K+ transporting ATPase subunits	transport, ATP dependent
					NADH dehydrogenase [ubiquinone] 1 beta subcomplex subunit 9	NADH dehydrogenases	oxidative phosphorylation
					NHP2 non-histone chromosome protein 2-like 1	Ribosomal proteins	Translation and regulation of translation
					novel protein (zgc:91854)	Zgc	Transcription and regulation of transcription
					novel protein similar to H.sapiens RAB11B, RAB11B, member RAS oncogene family	RAB family proteins	signaling, GTP
					novel protein similar to H.sapiens VDAC3, voltage-dependent anion channel 3 (VDAC3, zgc:77898)	VDACs	transport, channel
					novel protein similar to vertebrate aldo-keto reductase family 1, member B1 (aldose reducatse) (AKR1B1)	NADH oxidoreductases	oxidative phosphorylation
					novel protein similar to vertebrate annexin A3 (ANXA3) (zgc:101718)	Annexins	Cytoskeleton and structure
					novel protein similar to vertebrate calpain 2 (CAPN2) (zgc:109906)	calpains	Protein degradation, lysosome
					novel protein similar to vertebrate eukaryotic translation elongation factor 1 delta (guanine nucleotide exchange protein) (EEF1D)	Elongation factors	Translation and regulation of translation
					novel protein similar to vertebrate spectrin, beta, non-erythrocytic 1 (SPTBN1)	Spectrins	Cytoskeleton and structure
					nucleolar protein family 6	NRP	mRNA processing
					pan-epithelial glycoprotein	EPCAM	Cytoskeleton and structure
					Phosphoribosylaminoimidazole carboxylase, phosphoribosylaminoimidazole succinocarboxamide synthetase
					Pyruvate kinase	pyruvate kinases	glycolysis, gluconeogenesis and pentose phosphate pathway
					plakophilin 3	Plakophilins	Cytoskeleton and structure
					plastin-3	CH; EFh	cytoskeleton and structure
					plexin-B2	Plexins	Development and cell cycle control
					poly(rC)-binding protein 2	ribonucleoproteins	mRNA processing
					PREDICTED: AP-2 complex subunit alpha-2-like isoform 2	adaptor complexes large subunit	lipid metabolism
					PREDICTED: ATPase, Ca++ transporting, ubiquitous	Ca++ transporting ATPase subunits	transport, ATP dependent
					PREDICTED: Beta-1,3-glucosyltransferase-like	glycosyltransferases	glycolysis, gluconeogenesis and pentose phosphate pathway
					PREDICTED: cellular nucleic acid-binding protein isoform 1	Cellular nucleic acid-binding protein	Transcription and regulation of transcription
					PREDICTED: clathrin, light polypeptide-like	Clathrins	Development and cell cycle control
					PREDICTED: coiled-coil-helix-coiled-coil-helix domain-containing protein 8	CHCH	Transcription and regulation of transcription
					PREDICTED: collagen alpha-2(VI) chain	Collagens	Cytoskeleton and structure
					PREDICTED: extended synaptotagmin-like protein 1b	synaptotagmins	lipid metabolism
					Si:ch211-270n8.1	Hypothetical proteins	Unknown
					PREDICTED: fetuin B	Fetuins	Metals metabolism
					PREDICTED: histone H1-like	Histones	Chromatin
					PREDICTED: histone H2B-like isoform 1	Histones	Chromatin
					PREDICTED: hypothetical protein XP_697380	Hypothetical proteins	protein degradation, proteasome
					PREDICTED: legumain-like	Hypothetical proteins	protein degradation, lysosome
					PREDICTED: nucleotide-binding oligomerization domain containing 2-like	Nucleotide binding proteins	immune response
					PREDICTED: plasminogen activator inhibitor 1 RNA-binding protein-like	Plasminogen binding proteins	mRNA processing
					PREDICTED: sarcoplasmic/endoplasmic reticulum calcium ATPase 2 isoform 1	cation transport ATPase (P-type) (TC 3.A.3)	transport, ATP dependent
					PREDICTED: Sb:cb37 protein-like	Hypothetical proteins	protein degradation, proteasome
					PREDICTED: similar to filamin B, beta (actin binding protein 278), partial	Filamins	Cytoskeleton and structure
					PREDICTED: wu:fc88b11	Hypothetical proteins	Unknown
					programmed cell death 6 interacting protein	programmed cell death interacting proteins	Development and cell cycle control
					prohibitin	prohibitins	other
					proteasome subunit alpha type-4	proteasome subunits	protein degradation, proteasome
					proteasome subunit beta type-1	proteasome subunits	protein degradation, proteasome
					proteasome subunit beta type-3	proteasome subunits	protein degradation, proteasome
					proteasome-associated protein ECM29 homolog	proteasome subunits	protein degradation, proteasome
					protein disulfide-isomerase	protein disulfide isomerases	protein folding and processing
					protein phosphatase 1, catalytic subunit, alpha	protein phosphatases	signaling, phosphorylation
					protein phosphatase 2 (formerly 2A), regulatory subunit A, beta isoform	protein phosphatases	signaling, phosphorylation
					protein QIL1	MICOS complex subunit Mic13	Cytoskeleton and structure
					protein SET	nucleosome assembly protein (NAP)	protein degradation, proteasome
					protein transport protein Sec23A	SEC23	Transport, other
					Protein transport protein Sec61 subunit alpha-like 2	SecY/SEC61-alpha	Transport, other
					protein transport protein Sec61 subunit beta	SecY/SEC61-alpha	Transport, other
					LOC555032	Hypothetical proteins	Unknown
					prothymosin alpha-B	pro/parathymosins	Development and cell cycle control
					putative RNA helicase (DEAD box)	helicases	Transcription and regulation of transcription
					RAB5A, member RAS oncogene family, b	RAS oncogen proteins	signaling, GTP
					ran-specific GTPase-activating protein	RANBP1	signaling, GTP
					ras-related protein Rab-1A	RAB family proteins	signaling, GTP
					retinoblastoma binding protein 9	retinoblastoma binding proteins	Transcription and regulation of transcription
					ribosomal protein S27	Ribosomal proteins	Translation and regulation of translation
					rRNA 2'-O-methyltransferase fibrillarin	fibrillarin	mRNA processing
					S100 calcium binding protein A10b	calcium binding proteins	signaling, calcium
					Sb:cb825 protein	Hypothetical proteins	protein folding and processing
					secretory calcium-binding phosphoprotein 7	Hypothetical proteins	Unknown
					serine (or cysteine) proteinase inhibitor, clade H, member 1	proteinase inhibitors	protein degradation, proteasome
					serine proteinase inhibitor, clade A, member 1	Serpins	protein degradation, lysosome
					serine/threonine-protein phosphatase 2A 65 kDa regulatory subunit A beta isoform	protein phosphatases	signaling, phosphorylation
					serine/threonine-protein phosphatase 2A catalytic subunit alpha isoform	protein phosphatases	signaling, phosphorylation
					serpin peptidase inhibitor, clade A (alpha-1 antiproteinase, antitrypsin), member 7	peptidases	protein degradation, lysosome
					serpin peptidase inhibitor, clade B (ovalbumin), member 1, like 4	peptidases	protein degradation, lysosome
					sex hormone binding globulin	Sex hormone-binding globulin	lipid metabolism
					si:ch73-252g14.4	Hypothetical proteins	Protein degradation, lysosome
					similar to myosin, heavy polypeptide 9, non-muscle, partial	Myosins	Cytoskeleton and structure
					spectrin, beta, non-erythrocytic 1	Spectrins	Cytoskeleton and structure
					stress-induced-phosphoprotein 1	chaperones	stress response
					Synaptotagmin binding, cytoplasmic RNA interacting protein, like	synaptotagmins	lipid metabolism
					thioredoxin	Thioredoxins	Transport, other
					Thioredoxin domain containing 5	Thioredoxins	Transport, other
					tissue specific transplantation antigen P35B	NAD(P)-dependent epimerase/dehydratases	glycolysis, gluconeogenesis and pentose phosphate pathway
					Transferrin	Transferrins	Cellular homeostasis, iron
					translocon-associated protein subunit alpha	translocon-associated protein	Signaling, calcium
					tropomyosin alpha-4 chain isoform 2	tropomyosins	cytoskeleton and structure
					tubulin, alpha 8 like 3	Tubulins	Cytoskeleton and structure
					tubulin, beta 5	Tubulins	Cytoskeleton and structure
					tubulin, beta, 2	Tubulins	Cytoskeleton and structure
					Tyrosine 3-monooxygenase/tryptophan 5-monooxygenase activation protein, beta polypeptide like	14_3_3 proteins	Signaling, calcium
					UDP-glucose:glycoprotein glucosyltransferase 1	glycosyltransferases	glycolysis, gluconeogenesis and pentose phosphate pathway
					wu:fk52f12	Hypothetical proteins	Chromatin
					Zgc:64042	Zgc	Cytoskeleton and structure
					Zgc:65956	Zgc	Amino acid metabolism
					Zgc:92027	Zgc	signaling, calcium
					Zgc:92231	Zgc	Transcription and regulation of transcription
					131 kDa protein	Hypothetical proteins	Unknown
					14 kDa phosphohistidine phosphatase	protein phosphatases	signaling, phosphorylation
					Probable palmitoyltransferase ZDHHC24	DHHC palmitoyltransferase	lipid metabolism
					aryl hydrocarbon receptor interacting protein	AH receptor-interacting protein	signaling, other
					coiled-coil-helix-coiled-coil-helix domain-containing protein 6	CHCH	Transcription and regulation of transcription
					general transcription factor IIH subunit 1	general transcription factors	transcription and regulation of transcription
					hydroxysteroid dehydrogenase-like protein 2	hydroxysteroid dehydrogenases	lipid metabolism
					novel protein (zgc:158450)	Zgc	Translation and regulation of translation
					Novel protein containing a G-protein alpha subunit domain	guanine nucleotide binding proteins	signaling, GTP
					propionyl-CoA carboxylase alpha chain, mitochondrial	propionyl-CoA carboxylase	TCA cycle
					U1 small nuclear ribonucleoprotein 70 kDa	ribonucleoproteins	mRNA processing
					Zgc:55813	Zgc	transport, carrier
